# Supplementary material for: Responses of soil respiration to nitrogen addition in the Sanjiang Plain wetland, northeastern China
Source: PLoS One. 2019 Jan 31;14(1):e0211456. doi: 10.1371/journal.pone.0211456 (PMC6355000; doi:10.1371/journal.pone.0211456)
Supplement: S1 File — (XLSX) [file pone.0211456.s001.xlsx]

## Sheet: Fig.1
		mean	SE	mean	SE	mean	SE
soil respiration	2009-06-01	4.963	0.15	5.023	0.43	6.012	0.335
	2009-07-01	6.3976	0.13	6.9163	0.24	7.9467	0.285
2009	Agu-09	10.6192	0.22	11.6408	0.432	12.83	0.457
	2009-09-01	4.356	0.1778	5.845	0.4362	6.784	0.1246
	2010-05-01	2.442	0.379	2.856	0.43	3.243	0.63
	2018-06-10	5.2719	0.46	5.8841	0.48	5.2534	0.643
2010	2010-07-01	7.7073	0.35	8.5994	0.633	6.795	0.79
	Agu-10	6.425	0.24	6.725	0.43	5.862	0.467
	2010-09-01	4.0591	0.457	5.1422	0.686	3.6395	0.136
	2011-05-01	1.852	0.341	1.962	0.412	1.641	0.671
	2011-06-01	5.0628	0.572	5.496	0.356	4.2038	0.356
2011	2011-07-01	7.1628	0.688	8.1759	0.346	6.3013	0.268
	Agu-11	4.983	0.136	5.9511	0.567	4.1951	0.246
	2011-09-01	4.6666	0.567	5.6928	0.113	3.7146	0.133

## Sheet: Fig.2
		changed soil respiration under different nitrogen addition
		Low-N	High-N
	2009	11.8	28
	2010	12.7	-4.4
	2011	15.2	-15.4

## Sheet: Fig.3
			mean	SE		mean	SE		mean	SE
root biomass	2009	CK	676.25	18.047	Low-N	698.5	36.729	High-N	805.75	27.577
	2010	CK	1118.9	20.7	Low-N	1451.49	19.8	High-N	1544.5	11.6
	2011	CK	1267.5	12.7	Low-N	1390	9.7	High-N	1335.25	25.9
DHA		CK	160.345	1.1531	Low-N	225.756	1.4809	High-N	153.677	1.7245
pH		Ck	5.17	0.0115	Low-N	5.13	0.0153	High-N	5.0367	0.0088192
15.2948	4.5538	15.9118	5.7641
15.2846	4.4684	15.9302	5.7404

## Sheet: Fig.4
CK		Low-N		High-N			CK		Low-N		High-N
Tsoil	SR	Tsoil	SR	Tsoil	SR		SWC	SR	SWC	SR	SWC	SR
13.2896	5.06	12.8344	4.95	12.3223	5.633		36.43	4.98	35.8	5.023	33.4	5.01
13.2559	4.85	12.6201	5.01	12.4293	5.52		38.25	4.98	36.5	5.14	34.7	5.2
12.2898	4.98	12.0507	4.99	12.3348	5.633		34.6	4.93	35.3	4.89	32.14	4.84
12.4486	4.9	12.5649	5.01	12.3432	5.62		37.5	6.1581	36.5	6.4163	35.2	6.4669
12.5753	4.93	11.6525	4.91	12.3489	5.453		38.8	6.4983	35.8	6.34	36.3	6.56
12.4464	5.05	12.5004	5.06	12.663	5.742		36.3	6.5144	37.3	6.51	34.3	6.37
17.9136	6.0386	16.7182	7.0445	15.8695	7.5081		36.8	10.6174	35.2	10.6408	35.2	11.83
17.7765	5.8119	16.5967	6.9741	15.8981	7.0096		37.3	10.4129	34.4	10.3	35.46	11.92
17.6652	5.8581	16.5034	7.0339	15.8703	7.0961		36.48	10.8079	36.2	10.97	34.9	11.75
15.8431	6.4983	15.9573	6.6023	15.8018	7.8771		68.5	4.64	68.5	4.645	67.6	4.784
15.8469	6.5144	15.9395	6.6734	15.7355	7.5778		68.1	4.15	66.8	4.85	68.745	4.95
15.8164	6.6398	15.8948	6.5317	15.6877	7.6771		69.1	4.25	70.34	4.44	66.34	4.63
16.5407	6.7467	15.2255	5.6218	15.7949	7.5863		50.6	2.56	48.6	2.856	47.9	3.243
16.5387	6.6331	15.1743	5.6496	15.8751	7.8158		49.33	2.38	46.6	2.734	48.3	3.38
16.5878	6.8373	15.129	5.6152	15.9641	7.8545		51.8	2.39	50.6	2.995	47.54	3.106
21.9761	9.3407	20.7793	9.6532	20.4726	11.2876		41.4	5.2816	40.6	5.8841	40	5.1534
22.0175	9.2748	20.7207	9.7799	20.6401	10.7592		42.2	5.2536	41.45	5.49	39.2	5.36
22.0428	9.0405	20.5767	9.9415	20.7728	10.9744		40.5	5.2938	39.88	6.26	40.7	4.956
21.0748	11.7644	20.4255	11.964	20.9761	12.8842		14.8	7.8388	13.1	7.9994	13.8	6.795
20.8039	12.1253	20.3177	12.1944	21.0922	13.8124		15.1	7.7331	12.67	8.28	14.69	6.52
20.5674	11.9188	21.3888	12.11	20.8513	12.9915		14.6	7.476	13.67	7.72	12.89	7.07
20.1727	9.8162	21.4331	11.2893	20.6242	11.2813		36.05	6.5751	32.21	6.725	33.21	5.862
20.2603	11.2129	21.4926	11.3052	20.5066	12.6867		35.2	6.4103	33.75	6.96	34.4	5.97
20.3939	11.0791	21.5574	11.4287	20.4623	12.5866		36.7	6.2772	30.56	6.51	32.1	5.75
15.3064	4.64	15.5126	4.27	15.6244	5.841		78.5	4.0134	76.7	4.422	75.3	3.6395
15.3082	3.95	15.5219	4.43	15.6316	4.842		79.2	4.2723	75.35	4.651	77.5	3.796
15.3586	4.25	15.5054	4.824	15.2558	5.643		77.8	3.8781	77.95	4.23	73.3	3.47
15.3325	4.37	15.9255	4.655	15.2948	5.841		69.2	1.85	68.5	1.84	67.22	1.964
15.3151	4.25	15.9118	4.78	15.2846	5.772		67.4	1.76	67.45	2.01	68.21	2.04
15.5324	4.63	15.57	4.967	15.86	4.932		71.1	1.95	69.56	1.69	66.3	1.9
11.2896	2.56	11.2223	2.98	10.3344	3.235		50.8	5.0628	49.4	5.1496	48.2	4.2038
10.3186	2.15	10.2293	2.93	11.2201	3.64		51.45	5.31	48	5.54	49.1	4.5
11.2898	2.34	11.1348	2.66	11.0507	2.977		50.3	4.82	51	4.74	47.3	3.9
10.4486	2.64	10.2432	2.89	10.5649	3.47		37.7	7.1628	39.6	8.1759	39.2	7.213
10.3753	2.27	10.3489	2.84	10.5525	3.126		36.8	6.96	40.8	8.34	38.4	7.31
10.4464	2.69	10.463	2.83	10.5004	3.01		38.39	7.38	38.45	7.995	40.1	7.12
13.2896	4.8686	12.2223	4.935	12.3344	3.7084		17.4	4.963	19.17	5.9511	20.62	4.1951
13.3186	4.4378	12.2293	4.7382	12.2201	3.5203		17.4	5.08	19.8	6.18	21.5	4.39
13.2898	3.7315	12.1348	4.1816	12.0507	3.503		17.39	4.85	18.45	5.73	19.8	4.026
12.4486	2.9835	12.2432	4.5233	11.5649	4.651		84.8	4.6666	83	4.928	79.1	3.7146
12.3753	2.4159	12.3489	4.6339	11.5525	4.7491		86.3	4.74	84.1	5.12	80.2	3.76
12.4464	2.2605	12.463	4.6958	11.5004	4.7823		83.45	4.57	82.1	4.745	78.1	3.68
12.65	4.3561	12.4952	5.8314	11.712	5.1932
12.6867	4.5113	12.5659	5.4227	11.6804	5.3529
12.7082	4.4287	12.6808	5.1676	11.7625	4.9646
17.5235	5.2816	16.206	7.1153	16.4046	4.767
17.5348	5.3536	16.1314	7.0361	16.3688	4.6654
17.5221	5.5938	16.0898	6.983	16.3271	4.6632
17.9393	7.7716	16.5819	8.9805	16.0347	6.9105
17.9326	7.8388	16.5536	8.8117	16.0171	6.9946
17.9042	7.7331	16.5317	8.7354	16.0089	6.6376
17.149	7.8898	16.1796	7.1125	16.4836	6.9326
17.0961	7.276	16.1647	7.0606	16.4862	6.9232
17.0949	7.1621	16.1512	7.034	16.4818	6.8415
19.2961	7.781	18.7596	9.2584	18.4014	6.766
19.2881	7.6236	18.6445	9.0141	18.365	6.77
19.2802	7.3952	18.5893	9.0219	18.3516	6.6148
19.7635	9.82	18.2394	9.2302	18.3382	8.3245
19.7447	8.5856	18.1541	8.8178	18.2478	7.5442
19.7617	8.7974	18.1221	9.0684	18.2248	7.6093
20.0746	6.6751	18.4994	6.026	18.3345	7.1446
20.0679	6.4103	18.4981	5.7751	18.2997	6.537
20.0321	6.2772	18.4924	5.7824	18.2453	6.5378
19.4238	5.3688	19.2285	5.7613	18.9738	4.4319
19.6343	5.2536	19.1711	5.9018	18.8125	4.5998
19.802	5.4243	19.1185	6.0292	18.745	4.6309
19.5529	7.1365	19.3539	7.1398	20.732	6.1691
19.3591	6.9331	19.4508	7.5154	20.7542	6.3916
19.2492	6.535	19.4426	7.1156	20.7581	6.9931
19.2997	7.1614	19.4289	7.0899	18.4868	6.5507
19.3779	6.883	19.3796	7.0042	18.4249	6.0633
19.3458	7.126	19.3612	6.9737	18.4501	6.8971
15.3683	3.88	15.5128	4.032	15.1008	2.796
15.3988	3.8617	15.4661	3.8316	15.105	2.7685
15.4291	3.8414	15.5239	3.776	15.0441	2.7035
15.3389	5.4131	15.3144	5.3765	15.1445	4.5059
15.2605	5.1339	15.3477	5.3879	15.189	4.5756
15.2257	5.1123	15.3717	5.4193	15.1905	4.4872
15.4808	3.0781	15.6745	3.8305	14.6333	3.6069
15.6045	3.1002	15.682	4.0011	14.5505	3.4939
15.6836	3.1113	15.6944	4.1434	14.4758	3.5156
10.5568	1.98	9.5546	1.88	9.6333	1.982
9.5758	1.76	9.4305	1.86	9.5505	2.132
9.6255	1.86	9.3683	1.76	9.4758	1.851
9.6566	1.86	9.3127	1.91	9.4612	1.962
9.6651	1.76	9.3334	1.53	9.4895	1.863
9.6937	1.91	9.2979	2.11	9.4812	1.992
14.5568	4.8743	14.5546	4.7019	14.4612	4.3391
14.5758	4.6193	14.4305	5.0493	14.4895	4.5743
14.6255	4.6235	14.3683	5.1812	14.4812	4.5842
14.6566	5.5067	14.3127	4.5697	13.8106	4.4362
14.6651	5.5019	14.3334	4.5813	13.8795	4.5574
14.6937	5.4113	14.2979	4.5309	14.083	4.7265
14.3923	4.8177	14.4307	5.9261	17.8627	4.2041
14.3461	5.0231	14.5178	5.9098	17.7892	4.7218
14.2521	5.1877	14.4637	5.8962	17.7066	5.144
18.3968	5.8661	17.8395	8.3712	18.4329	5.1779
18.3867	5.7319	17.6349	8.4527	18.4351	5.4935
18.3194	5.6378	17.5609	8.1844	18.4563	5.14
18.5668	8.1006	17.6971	8.7539	17.7602	7.9092
18.6052	7.9386	17.6552	8.7008	17.6096	7.8053
18.6471	8.1048	17.611	8.8422	17.5099	7.5255
18.0416	7.5491	17.7413	7.3647	18.9839	6.3635
17.9448	7.859	17.8515	7.7357	18.9741	6.5117
17.9594	7.677	17.97	7.1779	18.9017	6.6125
19.7907	3.562	19.3893	5.6425	19.338	2.7378
19.6788	3.6223	19.2698	5.944	19.2799	3.1622
19.6672	3.6515	19.1519	5.9145	19.2491	3.4967
19.3645	5.0812	19.1736	5.8146	19.2333	4.0368
19.3514	5.2164	19.0987	6.2202	18.9656	4.4141
19.3508	5.356	19.0455	6.1708	18.9071	4.6029
19.5057	5.8248	15.8816	6.0369	15.2975	4.8567
19.486	6.1852	15.8963	6.1229	15.3064	5.0959
19.4839	6.3477	15.9123	6.3742	15.3082	5.1462
15.6469	4.8536	15.5126	4.3947	15.3586	4.154
15.6244	4.7588	15.5219	4.5264	15.3325	4.087
15.6316	4.8538	15.5054	4.6731	15.3151	4.0288
15.2558	4.5113	15.9255	5.5521	15.1558	4.1324
15.2948	4.5538	15.9118	5.7641	15.1948	4.1984
15.2846	4.4684	15.9302	5.7404	15.2185	4.0443

## Sheet: Fig.5
	PH	5.17	SR	4.645		DHA	159.86	SR	4.645
		5.15		4.54			158.635		4.54
A		5.19		4.95	B		162.54		4.95
		5.14		5.5516			227.776		5.5516
		5.15		5.59			226.62		5.59
		5.1		5.21			222.87		5.21
		5.05		4.08			153.8		4.08
		5.04		4.111			156.6		4.111
		5.02		3.85			150.63		3.85
